# Supplementary material for: Bio-Based Phosphate-Containing Polyester for Improvement of Fire Reaction in Wooden Particleboard
Source: Polymers (Basel). 2023 Feb 22;15(5):1093. doi: 10.3390/polym15051093 (PMC10007242; doi:10.3390/polym15051093)
Supplement: Supplementary file 1 [file polymers-15-01093-s001.zip]

Archive with 1 entries (1 files):
- polymers-2213169-supplementary.pdf
